# Supplementary material for: Development of shuttle vector-based transformation systems for veterinary and zoonotic chlamydiae
Source: Microbiol Spectr. 2025 Jul 23;13(9):e01641-25. doi: 10.1128/spectrum.01641-25 (PMC12403634; doi:10.1128/spectrum.01641-25)
Supplement: Table S2 — A. ompA confirmation. Table S2B. Stability assay. Table S2C. Overview transformation protocols. [file spectrum.01641-25-s0003.xlsx]

## Sheet: TableS2A
Table S2A. C. pecorum ompA confirmation
Shown are the ompA sequences of transformed C. pecorum prior to clonal purification. Sequences were obtained by Sanger Sequencing of a species-specific PCR product. The PCR was based on protocol by Hagenbuch et al. 2024 (doi: 10.1016/j.vetmic.2024.110057). One primer was used for sequencing.
Strain	ompA confirmed by BLAST	% seq identity	Primer used for sequence	Fasta Sequence
P787_pUC-Cpecpl-GFP	yes	100% to P787 ompA	Reverse	CCATGGAAACACCACAAGCTTTTCTGGACTTCAACTTGTTAATTTGAAGAGAAACAATTTGTAGGGAGTCAGCAAACTTGTTTCCGCTATCTACTGAAGTTGCTTGTCCTAATAATGTTGGATTCCATGTTGTCAAGTTGAAAATTGGCGAAGCTAATTTTGGTTCCGCAATTTGGATAGTATCTGCATCAAAAGTAGCTCTAGACCACTGAACACCGATGTAAGGAACGAGCATATTCAGTCTATATGACAATGCTGCACCGACTTGCCATTCATGGTAGTTGATCGTGGCATTTTTCAATTTATCATTAGAATCAGTTGCTGTTCCTGCAGTCAGTGGAAGAGGTAGAGGCTGGCCTACATATCCCCGAGGTTTGTGTACAGTAAATTGTGCTACGT…
MarsBar_pUC-Cpecpl-GFP	yes	100% to Marsbar_2018 ompA	Forward	TTGCTGGTAACGCCTCCTTACACGCTTTGCCTGTAGGGAACCCAGCAGAGCCAAGTTTATTAATTGATGGGACGATATGGGAAGGTGTGTCAGGAGATCCATGTGATCCTTGCGCTACTTGGTGCGACGCGATTAGCTTACGCGTAGGATTTTACGGAGATTATGTTTTCGACAGAGTCCTTAAAACAGATGTGCCAAAACAGTTTACAATGGGAACAACTCCTACTTCTGCTGGAGCAGCAGCAACATCAAATACGTCAGAACAGAGGAATAACCCAGCGTATGGGAAACATATGCACGATGCGGAATGGTTCACAAACGCAGGTTACATTGCGCTAAATATTTGGGACCGTTTCGACATCTTTTGTACCTTAGGAGCTACTAGCGGGTACTTTAAAG…
IPA_pUC-Cpecpl-GFP	yes	100% to E58 & IPA ompA	Forward	TTGCTGGTAACGCCTCCTTACACGCTTTGCCTGTAGGGAACCCAGCAGAGCCAAGTTTATTAATTGATGGAACGATATGGGAAGGTATGTCAGGAGATCCATGTGATCCTTGCGCTACTTGGTGCGACGCGATTAGCTTACGCGTAGGATTTTACGGAGATTATGTTTTCGACAGAGTCCTCAAGACAGATGTATCGAAAATGTTTTTAATGGGGACAGCCCCTACATCACCTAATAATGCTGCAGATTCAAGTACAACAGCCGAAAGAGCAAACCCAGCGTATGGAAAGCACATGCACGATGCGGAGTGGTTCACAAATGCAGGTTACATTGCGTTAAATATCTGGGATCGCTTTGATGTTTTTTGCACTTTAGGAGCCACTAGCGGGTATTTTAAAG…
PV7855_pUC-Cpecpl-GFP	1 SNP difference to E58	99.79% to E58 ompA*	Forward	TTGCTGGTAACGCCTCCTTACACGCTTTGCCTGTAGGGAACCCAGCAGAGCCAAGTTTATTAATTGATGGAACGATATGGGAAGGTATGTCAGGAGATCCATGTGATCCTTGCGCTACTTGGTGCGACGCGATTAGCTTACGCGTAGGATTTTACGGAGATTATGTTTTCGACAGAGTCCTCAAGACAGATGTATCGAAAATGTTTTTAATGGGGACAGCCCCTACATCACCTAATAATGCTGCAGATTCAAGTACAACAGCCGAAAGAGCAAACCCAGCGTATGGAAAGCACATGCACGATGCGGAGTGGTTCACAAATGCAGGTTACATTGCGTTAAATATCTGGGATCGCTTTGATGTTTTTTGCACTTTAGGAGCCACTAGCGGGTATTTTAAAG…
* PV7855 only as reads no actual annotated genome

## Sheet: TableS2B
Table S2B. Stability Assay of all transformed Chlamydia strains reported in this study
Shown are the results of the stability assay in the presence (AMP) and absence (No) of ampicillin immediately after infection (P0) and after five passages (P5). Numbers represent the number of fluorescent inclusions in 100 DAPI-positive inclusions.
	P0 No	P0 AMP	P5 No	P5 AMP
C. pecorum P787 + pUC-Cpecpl-GFP	99	100	98	98
C. pecorum P787 + pUC-Cpecpl-neonGreen	100	100	100	98
C. pecorum MarsBar+ pUC-Cpecpl-GFP	99	100	100	100
C. pecorum IPA + pUC-Cpecpl-GFP	100	100	100	100
C. pecorum PV7855 + pUC-Cpecpl-GFP	100	100	100	100
C. caviae + pUC-Ccacpl-GFP	98	97	97	97
C. abortus 70d24 + pUC-Cabpl-GFP_aadA	100	99	100	100
C. abortus S26/3 + pUC-Cabpl-GFP_aadA	100	100	100	100

## Sheet: TableS2C
Table S2C: Overview of transformation protocols used in this study.
	C. pecorum	C. caviae	C. abortus
Protocol A [100 mM, 1h, no cell co-incubation]	Yes	No	No
Protocol B [50 mM, 30 min + 20 min cell co-incubation]	Not attempted	Yes	No
Alternative Protocol [100 mM, 30 min + 20 min cell co-incubation]	Not attempted	No	No
