# Supplementary material for: Development of shuttle vector-based transformation systems for veterinary and zoonotic chlamydiae
Source: Microbiol Spectr. 2025 Jul 23;13(9):e01641-25. doi: 10.1128/spectrum.01641-25 (PMC12403634; doi:10.1128/spectrum.01641-25)
Supplement: Table S3 — Contains all the Nanopore sequencing data provided in this study. [file spectrum.01641-25-s0004.xlsx]

## Sheet: TableS3
Table S3. Overview of Nanopore sequencing results per strain transformed with pUC-Cpecpl-GFP, pUC-Ccavpl-GFP or pUC-Cabpl-GFP_aadA
ID	Species	Strain	Natural plasmid	Vector	Resistance	Fluorophore	Sequencing Results	Plasmid	MLST	Strain Identity	Vector identity
Chlc_27	Chlamydia pecorum	P787	No	pUC-Cpecpl-GFP	ampicillin (bla)	GFP	Chlamydia pecorum	pUC-Cpecpl-GFP; minor variations (ca 80bp) downstream bla; no other plasmids	206	confirmed by WGS	confirmed by WGS
Chlc_32	Chlamydia pecorum	MarsBar	Yes	pUC-Cpecpl-GFP	ampicillin (bla)	GFP	Chlamydia pecorum	pUC-Cpecpl-GFP; minor variations (ca 80bp) downstream bla; no other plasmids	69	confirmed by WGS	confirmed by WGS
Chlc_34	Chlamydia pecorum	IPA	Yes	pUC-Cpecpl-GFP	ampicillin (bla)	GFP	Chlamydia pecorum	pUC-Cpecpl-GFP; minor variations (ca 80bp) downstream bla; no other plasmids	48	confirmed by WGS	confirmed by WGS
Chlc_37	Chlamydia pecorum	PV7855	Yes	pUC-Cpecpl-GFP	ampicillin (bla)	GFP	Chlamydia pecorum	pUC-Cpecpl-GFP; minor variations (ca 80bp) downstream bla; no other plasmids	23	confirmed by WGS	confirmed by WGS
Chlc_38	Chlamydia caviae	GPIC	Yes	pUC-Ccavpl-GFP	ampicillin (bla)	GFP	Chlamydia caviae	pUC-Ccavpl-GFP; plasmid split over two contigs despite 3800x plasmid coverage; no other plasmids	20	confirmed by WGS	confirmed by full-plasmid seq
Chlc_41	Chlamydia abortus	70d24	Yes	pUC-Cabpl-GFP_aadA	spectinomycin (aad)	GFP	Chlamydia abortus	pUC-Cabpl-GFP_aadA; no other plasmids	novel	confirmed by WGS	confirmed by full-plasmid seq
Chlc_42	Chlamydia abortus	S26/3	No	pUC-Cabpl-GFP_aadA	spectinomycin (aad)	GFP	Chlamydia abortus	pUC-Cabpl-GFP_aadA; no other plasmids	19	confirmed by WGS	confirmed by WGS
